# Supplementary material for: Dependence of cell fate potential and cadherin switching on the coordinate within the primitive streak during differentiation of human pluripotent stem cells
Source: Development. 2026 Apr 14;153(7):dev204807. doi: 10.1242/dev.204807 (PMC13120680; doi:10.1242/dev.204807)
Supplement: Table S3. Lists of the top 50 upregulated and downregulated genes by ECAD-KO in control, DE, PM, and LM differentiation. Treatment is indicated in the sheet name. Expression values given are log2(TPM+1). [file develop-153-204807-TableS3.xlsx]

## Sheet: Cntrl-24h
symbol	Cntrl-24h	Cntrl-24h	ECADKO-ctrl-ctrl	ECADKO-ctrl-ctrl
NPTX1	2.09856	2.18993	6.66462	7.03194
RNF17	0.547262	0.664432	4.88208	4.80137
SLC16A3	1.18568	0.877228	4.94522	5.15148
RWDD2B	0.893892	0.664432	4.36804	4.305
SMN1	3.59111	1.2828	5.62821	5.73187
RGPD5	1.07103	1.16663	3.91478	4.14992
AL035078.4	0	3.67979	4.81813	4.42182
FABP5P7	2.25897	0	3.8588	3.64411
MAGED4	5.8138	0	5.63845	5.21101
MSANTD3-TMEFF1	2.57645	5.07868	6.21318	6.12847
H1F0	4.97573	4.98489	7.07928	7.2367
DDIT4	4.64108	3.77162	6.20129	6.3618
BNIP3	4.93914	4.8484	6.87581	6.99354
SYT4	3.32788	3.5598	5.41533	5.42554
RGPD1	1.34856	0.0747475	2.90456	2.4304
GRPR	3.83755	4.21951	6.0018	5.96563
PDK1	3.95721	4.15039	5.90827	6.03084
AC022149.1	3.07735	0	3.49567	3.17135
ATP8B3	0.839485	1.08182	2.74365	2.75668
GRIN2A	1.68385	2.18993	3.59731	3.7647
SULF1	2.11832	1.73975	3.69208	3.61588
RAB37	1.79607	1.09305	3.10996	3.21578
EIF3CL	2.09941	3.10087	4.7169	3.8759
PWWP3B	1.02782	1.18665	2.85709	2.74925
Z83844.1	2.85822	0	3.59762	2.63598
SLC1A1	2.33339	2.78714	4.20047	4.25608
EDNRB	4.2724	4.4874	6.00725	6.08271
IGFBP5	1.55687	1.71674	3.19589	3.4072
FAM3C2	2.45318	2.39145	4.10158	4.00667
CLGN	2.60673	2.46609	4.14942	4.18082
PLOD2	4.40908	4.65843	6.11046	6.21032
A2ML1	3.00114	3.12283	4.58146	4.69526
SYT16	2.16253	2.10332	3.57334	3.83301
EGLN1	3.24332	3.4779	5.01266	4.83726
EHHADH	1.53552	1.93623	3.27959	3.31466
P4HA2	2.18894	2.54334	3.95933	3.88813
P4HA1	4.31508	4.59288	5.94435	6.03008
STON1	2.97771	3.2577	4.58555	4.66813
TCEAL5	2.61533	1.82885	3.71131	3.72724
PPFIA4	3.02122	3.5805	4.69421	4.88674
BCLAF3	3.65567	3.35045	4.93249	5.03606
HMCN1	3.54337	4.15502	5.33399	5.28226
PRKCH	2.04123	2.25114	3.66612	3.52812
PRTG	2.72899	2.54604	4.10418	4.02354
NXT2	3.95333	4.87713	5.85649	5.82643
TCEAL7	2.55253	2.08535	3.70426	3.75361
SH3KBP1	4.05673	3.86969	5.35123	5.37459
SLFN5	3.16916	2.51948	4.15682	4.31961
CBX7	2.55531	2.67206	4.00926	3.99557
PRKCB	3.92303	4.06748	5.38279	5.34797
MMP24	5.43135	5.65532	4.24675	4.13893
IDO1	5.72	6.11492	4.5239	4.6097
PPP1R17	3.73416	3.68899	2.4136	2.29862
SEMA6D	2.27471	2.40804	1.25574	0.699879
ADRA2A	3.51184	3.91023	2.27353	2.26778
HIST2H4B	3.28305	3.8734	1.87711	2.39812
DHRS3	4.51155	4.36126	3.05638	2.89093
SALL3	6.55031	6.13511	4.83413	4.92018
TTBK1	3.53805	3.44688	2.0691	1.98133
PCDHB5	4.08776	4.04974	2.64802	2.55003
TXNRD2	3.96608	3.77387	2.32173	2.44366
LHX4	3.87371	4.21928	2.47049	2.57476
HNRNPA1P48	3.9621	4.28027	2.65022	2.52891
AC002996.1	2.1797	0.889041	0	0
EME2	6.8194	6.36887	4.9891	5.1217
EEF1A1P6	3.97378	4.55046	2.8876	2.55719
FST	4.52333	4.12077	2.65441	2.90435
NODAL	3.49766	3.70671	2.04361	2.04335
AL732372.3	2.52192	2.1979	0.588091	0.993517
TAGLN	6.5746	6.40858	4.93785	4.84342
AMH	4.58823	4.00111	2.62903	2.74925
LRAT	6.07223	6.54525	4.64508	4.73545
PCDH7	3.76096	3.79469	2.08145	2.20404
OTX2	5.84253	5.67266	4.09511	4.08085
CHCHD2	6.68498	5.94924	4.53167	4.75579
IRX2	4.78547	4.70618	3.00554	3.08625
PRICKLE1	6.27102	6.578	4.76055	4.66288
PCDH8	2.58049	1.62072	0.26409	0.466355
MTND2P28	5.21527	5.52138	3.64229	3.50276
C6orf141	4.00167	3.16633	1.73877	1.79199
PKDCC	6.36932	6.14935	4.29869	4.44867
HES3	4.64904	3.85571	2.22924	2.44366
AC007326.4	4.83731	5.27796	2.9503	3.31951
P2RY11	3.7561	3.40031	1.54343	1.6032
AL627309.6	2.2982	2.7371	0.609022	0.373102
TIMP4	4.20142	4.51273	2.39368	2.23819
AC116533.1	0	4.11431	0	0
MTCO1P12	5.67195	5.6862	3.66404	3.558
H3F3AP4	5.76628	5.90408	3.60264	3.6764
HTR7	5.07071	4.57127	2.5946	2.57544
MT2A	4.71691	4.15119	2.04998	2.30876
TMEM189-UBE2V1	3.94752	3.41044	2.67219	0
RPL17-C18orf32	3.39427	3.89157	1.0852	1.22767
SOX21	3.83249	3.56111	0.976635	1.16916
THSD8	4.11534	4.62912	2.38942	0
AC034102.3	3.39321	3.48984	0	0.162815
RPL22P1	2.93275	4.66866	0.463397	0.108518
FEZF1	4.77846	4.59374	0.922063	0.979143
RPS28P7	4.22227	3.75473	0	0
CDH1	8.24761	8.2278	4.24149	4.17251

## Sheet: DE(a)-DE(b)
symbol	DE(a)-DE(b)	DE(a)-DE(b)	ECADKO-DE(a)-DE(b)	ECADKO-DE(a)-DE(b)
SMN1	1.21039	2.63546	6.0807	6.01782
RNF17	0.989012	0.99152	4.77499	4.77245
AL035078.4	0	2.92315	5.16273	4.81995
FABP5P7	0	0	3.36747	3.62717
RWDD2B	1.22003	0.158684	3.86499	3.87588
SLC16A3	3.90941	4.05659	6.85902	7.13534
Z83844.1	0	0	2.30982	3.32787
AC114936.1	1.7378	0	3.66988	3.32728
PRKCH	3.39024	3.10175	5.44857	5.38856
AL139300.1	2.66237	0	3.79205	3.20287
KCNV1	3.04438	2.99577	5.04518	5.31013
FAM162A	4.17593	3.27246	5.65449	5.93884
KCNH5	3.85869	3.666	5.60608	5.91493
LSAMP	2.37983	2.16609	4.10004	4.38817
GPM6A	1.77201	1.32877	3.43865	3.47773
APOBEC3B	2.92116	2.34366	4.60506	4.47143
PLOD2	6.85486	6.8364	8.60238	8.87116
P4HA1	6.22693	5.48316	7.6258	7.86609
NRXN1	1.60214	1.18833	3.11524	3.38112
MAGED4	3.97139	4.94319	6.48108	5.96678
LOX	0.879479	1.29475	2.36835	3.32775
BNIP3L	5.50112	4.76028	6.76729	6.96824
BST2	4.15571	3.57245	5.50414	5.63741
FAM135B	3.57539	3.64121	5.06047	5.54301
LDHA	9.15084	8.34763	10.3521	10.5188
PDK1	5.07897	4.92794	6.54075	6.79826
FGF11	3.12813	2.87868	4.46919	4.86057
RPS10-NUDT3	3.7315	2.67435	5.04963	4.65734
RIMKLA	2.15414	2.4687	3.84064	4.05363
GEM	1.41911	0.36812	2.39249	2.66176
C4orf3	5.26465	4.91858	6.59176	6.81971
TCEAL7	2.23587	1.67423	3.45707	3.68086
PWWP3B	2.63682	2.17159	3.98253	4.0385
TXNIP	4.10432	3.06747	4.97848	5.39501
TCEAL9	6.97211	6.79791	8.44689	8.52406
FAM3C2	2.94687	2.80588	4.47478	4.47302
AC009412.1	4.52212	0	3.18128	4.52722
NOS1	2.15286	1.68313	3.40107	3.58907
HK2	6.48436	6.39752	7.91812	8.11138
PFKFB4	4.2917	4.26298	5.76275	5.92464
SLC38A4	2.15826	1.4254	3.2924	3.38584
TCEAL5	1.54644	0.904589	2.75097	2.73062
CLGN	3.83104	3.12634	4.95384	5.02097
IFI16	3.52553	3.16842	4.75651	4.95461
NXT2	3.91628	3.44444	5.18097	5.19576
PGK1	8.63679	7.99725	9.69319	9.94453
PLEKHA2	1.05888	0.948709	2.48517	2.46921
EDIL3	3.65575	2.55662	4.57942	4.56812
SULF1	1.85189	1.36165	3.00728	3.13234
MSANTD3-TMEFF1	5.07546	4.74669	6.42243	6.3091
SCARF2	4.06198	4.45245	2.86576	2.57309
DKK1	4.18652	4.32288	2.88282	2.54887
CICP14	3.8147	4.91907	2.76492	2.87923
AC138932.1	5.46883	7.04162	4.65965	4.7604
AC018638.4	3.49712	4.45399	2.22919	2.62731
NPIPB12	5.17363	6.38049	4.10636	4.29771
CCDC78	2.04008	3.61819	1.37032	1.11683
NPIPB3	4.58188	5.59075	3.38778	3.55123
AC009133.6	3.97485	3.95003	2.31986	2.36721
ZNF703	3.04612	3.38215	1.76748	1.40598
DOK3	3.2152	4.41271	2.19807	2.16086
IGDCC4	5.22163	5.87096	3.85289	3.95475
ZDHHC11	3.50847	5.29148	2.58255	2.93028
MAPK8IP2	2.20554	3.2473	1.15019	0.997731
AL136295.5	4.07041	4.35721	2.34461	2.74732
TEDC1	3.51647	3.88596	2.20354	1.85299
TNS2	4.77262	5.57881	3.49337	3.49982
AC256236.3	5.4175	6.6968	4.29647	4.43281
AC018638.5	2.30221	3.64506	1.23806	1.30925
PKD1P5	3.32001	4.84666	2.29165	2.43986
AC048338.1	1.78278	1.69102	0	0
AL121845.3	3.0262	3.90717	1.69063	1.61283
EME2	5.99418	7.27729	4.68567	4.94053
WDR90	5.69703	6.94117	4.55192	4.40915
ABCG1	2.96883	2.12998	0.820897	0.498243
SREBF1	6.9573	7.61592	5.44521	5.24885
MAMDC4	4.28244	5.55538	2.84834	2.9898
CD177	5.44705	5.60679	3.54454	3.47664
BCL2L2-PABPN1	3.46585	4.2588	2.05052	1.6214
RPL22P1	1.82706	3.6035	0.587562	0.774202
H3F3AP4	4.95224	5.11769	2.70018	3.10848
MUC4	3.22825	5.02268	1.7374	2.19375
FAM157A	5.34705	5.04686	2.97802	3.02231
TMEM189-UBE2V1	4.08493	4.36494	1.74694	2.21192
LGR5	5.48607	6.14553	3.77422	3.24124
COL2A1	6.67025	7.12974	4.67444	4.46186
AL662828.1	3.4263	4.34021	0.803593	2.26769
AC243919.1	2.43168	5.18186	1.16765	1.55669
MTCO1P12	5.48961	5.98755	3.25888	3.32436
AMH	4.2503	6.19722	2.5639	2.83855
AL732372.3	3.0877	3.78676	0.855854	0.767109
CEMP1	1.64129	3.6517	0	0
MTND2P28	5.4909	6.06985	3.24367	3.01965
COMT	4.15455	4.2115	1.59492	1.44293
PCDHB5	4.6405	4.51417	1.63593	1.83919
AL627309.6	3.52497	4.03915	0.767685	0.964444
CPSF1P1	5.27955	2.39061	0.777571	0.599904
CDH1	6.86466	6.3984	3.25603	3.56831
RPS28P7	3.92427	3.7315	0	0.831673
AC116533.1	3.10799	4.45253	0	0

## Sheet: APS-PM
symbol	APS-PM	APS-PM	ECADKO-APS-PM	ECADKO-APS-PM
FABP5P7	0	0	4.41075	4.55461
RNF17	0.934141	0.555117	4.80361	4.47987
FOXC2	3.32486	0.986464	5.82569	5.29589
PCDH8	3.8795	1.8144	6.15869	5.86327
PPP1R17	4.51104	2.32983	6.75815	6.27618
TACR1	2.25962	0.986495	4.56309	4.5549
LRRTM1	2.27261	0.822057	4.42717	4.21925
AL035078.4	2.15691	3.26129	5.26846	5.67371
RWDD2B	1.85873	0.512606	3.88618	3.87614
APELA	3.52308	1.07671	4.85967	4.87126
STC1	2.67885	2.22311	4.6627	5.35374
FGF4	2.74101	2.11183	4.82721	5.03355
FAM162A	3.55636	3.07052	5.54788	5.9143
CA12	3.0298	2.0861	5.04423	4.72111
PLEKHA2	0.131763	0.173751	2.15865	2.7849
PLP1	5.76109	4.15316	7.33389	7.12284
RIMKLA	0.516363	1.39021	2.94995	3.4356
SPATA16	2.41137	1.21586	3.90074	4.09576
EMX2	1.5907	0.675612	3.4701	3.12016
AK4	4.95952	4.86264	6.954	7.13738
LRATD1	2.59083	1.72412	4.43652	4.08216
ADAM12	2.34196	1.86595	4.49359	3.86359
WNT8A	5.39736	3.79323	6.76608	6.56075
NWD2	2.93682	2.07401	4.77199	4.33326
CD1D	2.38809	1.56784	3.97343	3.96238
RFTN1	1.93527	1.89933	4.13649	3.66919
SLC38A4	2.87269	2.33724	4.56048	4.59197
SMN1	4.01332	3.26749	5.66557	5.53554
DOK6	3.01198	1.83198	4.83848	3.91071
PPP1R3C	4.75277	3.35339	5.94097	6.03409
NRK	2.15288	2.72957	4.49123	4.25749
SCN4B	2.9183	1.97955	4.53007	4.18537
KCNK17	2.66116	2.01114	4.12479	4.35854
KDR	5.01246	4.14375	6.42009	6.53164
KCNJ3	1.72035	0.59641	3.14663	2.96225
BST2	3.19966	1.72412	4.25846	4.44608
PCDH11X	2.90203	2.47478	4.58472	4.56359
CALB1	1.26085	1.16283	2.87219	3.30096
DCLK1	5.39027	4.07493	6.5107	6.69724
KIT	1.97129	1.48121	3.54263	3.65058
CADM2	1.36784	1.81491	3.34746	3.54332
TNFRSF9	3.63646	3.38899	5.00748	5.68513
DIO3	2.04132	1.07706	3.31113	3.4313
FRMD3	1.84853	2.11422	3.74259	3.83439
PHF24	1.76246	1.86595	3.4701	3.73702
SEMA6D	1.67832	0.890057	3.36564	2.72995
SLIT3	2.94691	2.64329	4.68693	4.42051
BNIP3	6.02669	6.01405	7.63449	7.91571
ANOS1	6.89555	6.64734	8.61935	8.40564
P4HA1	5.6808	5.35754	7.11383	7.40566
AMH	4.39789	5.22629	3.1932	2.83783
MYO1F	3.92894	4.38308	2.11635	2.57975
CHRNA3	2.81775	5.24601	2.15865	2.27242
DKK1	9.02052	9.35321	7.20659	7.51991
PRMT8	1.89781	3.57034	0.68584	1.13176
PTGDR2	2.53763	3.7367	0.914316	1.68775
MCOLN3	4.82611	7.04055	4.21447	3.9561
PCDH7	3.77881	4.02506	2.07277	2.021
NRP1	6.72608	7.41969	5.00583	5.35257
LMO2	5.36076	6.4002	3.64652	4.272
H3F3AP4	5.0876	5.33971	2.707	3.84752
AL732372.3	2.80246	2.35042	0.664207	0.61412
HOXB9	4.41301	5.5323	3.01718	3.02204
CLDN11	7.60933	8.16723	5.6913	6.17624
NKD1	8.77779	10.0835	7.36135	7.57694
PROX1	6.25955	7.98229	4.8922	5.41298
CD177	3.25154	2.32489	0.914316	0.717142
TXNRD2	3.48706	3.66195	1.48862	1.6289
FILIP1L	3.81839	4.83152	2.41447	2.17293
HOXC4	3.6751	5.31817	2.39943	2.51925
FGF1	1.25505	3.86717	0.509855	0.536762
TNS2	6.1179	6.39409	4.29253	4.05722
SLC7A14	4.44292	5.08598	2.64449	2.69451
RBMS3	3.74782	5.09627	2.26017	2.29111
TMC8	3.48082	4.11597	1.58926	1.67326
NOTUM	4.06132	6.29463	2.69464	3.31477
RNASE1	3.23566	3.97872	1.13619	1.67326
MTND2P28	5.46674	5.74096	3.49271	3.20416
CYP1B1	5.65292	7.39236	4.01017	4.51186
THSD8	4.0413	4.01571	1.81085	1.7051
GRAP	2.8686	3.71332	1.13281	0.901873
HOXC5	2.00711	3.95502	0.68546	0.599449
ERICH3	1.23295	5.18691	0.750124	0.975177
MTCO1P12	5.15005	6.22514	3.3916	3.21424
DKK4	1.32101	6.2227	0.266323	2.29152
MYH7B	2.25834	4.76242	0.900138	1.13176
CDH1	5.16894	4.5377	2.33237	2.28138
LGR5	6.34091	6.79052	3.87556	4.07148
COMT	4.39081	3.70984	1.27452	1.56753
NAV3	4.58289	6.23385	2.48266	2.85077
PCDHB5	4.67582	4.69139	1.81006	2.0437
EGR3	2.43128	4.469	0.509855	0.772573
ECM1	5.53588	4.93521	2.53406	2.20349
AC034102.3	3.72924	2.79829	0	0.434442
RPS28P7	4.31043	2.96356	0	1.16281
RPL22P1	3.54659	4.0328	0.701229	0.583388
CEMP1	3.27509	3.1356	0	0
TNFRSF11B	5.43023	6.47401	2.46831	2.5513
ZAP70	6.38802	7.75262	3.02702	3.81142
TAC1	5.61765	6.20399	1.31782	1.812

## Sheet: MPS-LM
symbol	MPS-LM	MPS-LM	ECADKO-MPS-LM	ECADKO-MPS-LM
RNF17	0.551214	0.361409	3.62792	4.05859
FAM162A	3.7546	3.09767	6.20379	6.47288
AC243919.1	2.24095	1.43144	6.90191	1.84077
AK4	3.90863	4.21529	6.41292	6.72723
BNIP3	5.69674	5.38257	7.93538	8.10564
RWDD2B	1.29545	0.560193	3.2439	3.42805
AC138811.2	2.01452	0.559031	5.35224	1.96393
AC005943.1	0.388241	0.555729	4.32469	1.18283
FABP5P7	0	0	4.50554	0
GATM	0.812553	2.15538	3.5526	3.85707
EIF1AXP1	0.212691	0	4.1241	0.378614
CFC1	3.9462	3.09619	5.41215	5.81425
AC243587.1	0.116274	0.121885	4.31432	0.0516952
PLEKHA2	1.57415	1.64851	3.41333	3.84671
PPFIA4	3.33046	2.83698	4.70045	5.48163
SLC5A9	0.661429	0.734833	2.20271	3.19356
HRC	2.44214	1.57078	3.65802	4.33932
TXNIP	4.96458	3.09613	5.84713	6.16667
HS6ST2	2.7068	2.80323	4.48545	4.84556
PPIAP46	2.61641	3.84056	4.85495	5.39537
PPP1R3C	3.12877	2.38481	4.4542	4.84232
BBS9	4.60411	4.73146	6.37301	6.60018
PLP1	4.77588	4.75549	6.54592	6.59139
SH3D21	3.09671	1.97633	3.89756	4.741
DDIT4	5.60608	5.53231	7.31805	7.3623
TRDN	0.905348	0.814875	1.97496	3.16497
FGF11	2.53527	2.50251	3.79888	4.65817
SRP9P1	0	1.28798	4.67369	0
PFKFB4	4.68226	4.83101	6.20789	6.65476
AC048338.1	0.576869	0.629617	3.77992	0.764761
PRAC1	1.66216	1.84136	3.26607	3.56263
RPL36A-HNRNPH2	0.4998	1.00832	3.75983	0.962072
DMD	3.44468	4.05854	5.18119	5.53404
ALDOC	4.73979	4.99859	6.28832	6.59457
RPL22P1	2.06458	4.20572	6.50564	2.90846
DMRTA2	1.60206	3.16104	3.53552	4.36966
PGM1	7.17346	7.61127	8.94472	8.9349
ENO2	4.77347	5.11916	6.31964	6.63759
FSBP	5.22878	5.90105	7.14144	7.0013
ESRP1	2.07915	2.48967	3.47849	4.04448
DEPTOR	4.20578	2.49331	4.4513	5.18904
HGF	7.26445	8.99483	9.80557	9.37177
TUNAR	4.09045	3.93717	5.28645	5.61384
CACNA1I	0.49278	0.191992	1.33075	2.22458
P4HA1	6.29462	6.28548	7.74384	7.68685
BST2	0.858956	0.650176	1.89662	2.43846
PHOX2A	2.21774	1.35937	2.6683	3.73248
AC116533.1	0	3.45554	6.27917	0
SLC2A1	6.87177	7.78413	8.74681	8.71367
ABCG2	5.52308	6.57921	7.50166	7.39707
CLUH	5.62624	6.11902	4.12779	4.73973
UPP1	5.32174	5.32016	3.6186	4.1262
PKDCC	7.35643	6.11062	5.04014	5.47969
ZNF37A	4.8632	4.61094	3.23985	3.27562
CTNND2	5.78455	5.67756	4.00596	4.48431
SYNE3	5.10031	5.26509	3.23742	4.13701
PPRC1	6.18571	6.62287	4.6865	5.12466
AMH	4.56991	4.38448	2.53152	3.37912
FAM157A	4.31058	3.08078	1.74166	2.58656
DDR2	5.7308	4.67858	3.52251	3.81338
LRRN4	3.21507	3.19538	1.38126	1.95459
FJX1	3.8286	4.40811	2.2849	2.87689
PITPNM2	4.74043	4.95634	2.95401	3.63303
LRP1B	4.32063	3.21085	1.98369	2.43297
ANXA1	7.23216	7.06176	5.6664	5.51055
ABTB2	5.33235	5.76908	3.67308	4.30722
VAT1L	4.12845	3.41822	1.98778	2.41901
ZNF512B	5.07424	4.82775	3.06002	3.70119
BNC2	4.81177	4.53049	2.95242	3.24832
AKR1B15	3.53979	0.13079	0.206437	0.311998
RGS16	3.63882	3.36219	1.55918	2.28014
EMILIN2	7.19346	7.15976	5.39123	5.79841
CEACAM19	3.80368	4.10755	2.25176	2.48188
PVR	7.16802	7.67203	5.6112	6.04935
SVEP1	6.17809	6.13208	4.32222	4.80422
RELN	3.65083	2.6051	1.30834	1.66577
GFOD1	4.14482	5.17396	2.79072	3.23233
PTPRN	3.67176	3.36016	1.45226	2.27207
CHCHD2	6.34174	5.83817	4.17343	4.66527
MICAL2	4.39222	4.45925	2.4967	2.99275
MAB21L2	5.13527	3.24657	2.20321	2.78228
MYL4	5.58193	4.88202	3.26885	3.7579
PLAT	5.18394	5.46926	3.39863	3.8052
AC106886.5	5.35267	5.54505	3.81582	3.61646
PSMC1P1	3.07958	2.23753	0	1.62718
RGPD5	6.47466	5.37332	3.80932	4.27621
AC006064.6	0	3.81128	0	0
ZFPM2	5.07444	4.94326	2.83766	3.3207
CEBPD	4.6384	4.5194	2.00097	3.0614
COL3A1	5.97619	5.22677	3.36649	3.69973
AL662828.1	3.36062	3.19875	0	1.97673
SYT10	3.74594	3.65327	1.17489	1.41337
CALB2	3.85504	3.43122	0.944902	1.40088
SYNPO2L	3.28398	4.75498	1.31172	1.69068
SLC4A8	6.59317	6.65284	3.90114	4.16716
TXNRD2	4.16634	3.70888	0.983825	1.45614
CEMP1	2.89122	2.75952	0	0
CDH1	5.56407	6.09488	2.80232	3.15288
COMT	4.2304	3.74891	0.844352	1.33858
PCDHB5	4.76199	4.45419	1.08011	1.55163
