# Supplementary material for: Dependence of cell fate potential and cadherin switching on the coordinate within the primitive streak during differentiation of human pluripotent stem cells
Source: Development. 2026 Apr 14;153(7):dev204807. doi: 10.1242/dev.204807 (PMC13120680; doi:10.1242/dev.204807)
Supplement: Table S4. Lists of the top 20 GO terms associated with the genes affected by loss of ECAD in control, DE, PM, and LM differentiation. Treatment and direction of regulation is indicated in the sheet name. [file develop-153-204807-TableS4.xlsx]

## Sheet: Cntrl-24hdownInECADKO
	rank	path_name	p_val	z_score	combined_score	overlapping_genes	adj_p_val	database
0	1	regulation of activin receptor signaling pathway (GO:0032925)	0.000718739	59.3333	429.455	['FST', 'NODAL']	0.124362	GO_Biological_Process_2021
1	2	regulation of cellular response to growth factor stimulus (GO:0090287)	0.000813271	55.375	393.962	['FST', 'OTX2']	0.124362	GO_Biological_Process_2021
2	3	retinol metabolic process (GO:0042572)	0.00124779	43.7083	292.25	['LRAT', 'DHRS3']	0.124362	GO_Biological_Process_2021
3	4	regulation of membrane protein ectodomain proteolysis (GO:0051043)	0.00137038	41.5208	273.733	['ADRA2A', 'TIMP4']	0.124362	GO_Biological_Process_2021
4	5	primary alcohol metabolic process (GO:0034308)	0.00307785	26.7728	154.841	['LRAT', 'DHRS3']	0.167187	GO_Biological_Process_2021
5	6	regulation of cell-cell adhesion (GO:0022407)	0.00518069	20.2327	106.481	['CDH1', 'NODAL']	0.167187	GO_Biological_Process_2021
6	7	peptidyl-tyrosine modification (GO:0018212)	0.00865467	15.3519	72.916	['PKDCC', 'TTBK1']	0.167187	GO_Biological_Process_2021
7	8	cell-cell adhesion via plasma-membrane adhesion molecules (GO:0098742)	0.00882623	7.56135	35.7654	['MMP24', 'CDH1', 'PCDHB5']	0.167187	GO_Biological_Process_2021
8	9	neuron differentiation (GO:0030182)	0.00940226	7.38298	34.4549	['IRX2', 'OTX2', 'LHX4']	0.167187	GO_Biological_Process_2021
9	10	positive regulation of cysteine-type endopeptidase activity (GO:2001056)	0.0105266	13.8125	62.9001	['TTBK1', 'NODAL']	0.167187	GO_Biological_Process_2021
10	11	positive regulation of multicellular organismal process (GO:0051240)	0.0107415	5.00038	22.6699	['FST', 'OTX2', 'ADRA2A', 'NODAL']	0.167187	GO_Biological_Process_2021
11	12	diterpenoid metabolic process (GO:0016101)	0.0111869	13.3656	60.0518	['LRAT', 'DHRS3']	0.167187	GO_Biological_Process_2021
12	13	BMP signaling pathway (GO:0030509)	0.0115238	13.1528	58.7054	['AMH', 'NODAL']	0.167187	GO_Biological_Process_2021
13	14	cellular response to indole-3-methanol (GO:0071681)	0.0124388	101.765	446.438	['CDH1']	0.167187	GO_Biological_Process_2021
14	15	negative regulation of calcium ion-dependent exocytosis (GO:0045955)	0.0124388	101.765	446.438	['ADRA2A']	0.167187	GO_Biological_Process_2021
15	16	receptor transactivation (GO:0035624)	0.0124388	101.765	446.438	['ADRA2A']	0.167187	GO_Biological_Process_2021
16	17	regulation of astrocyte activation (GO:0061888)	0.0124388	101.765	446.438	['TTBK1']	0.167187	GO_Biological_Process_2021
17	18	tryptophan catabolic process to kynurenine (GO:0019441)	0.0124388	101.765	446.438	['IDO1']	0.167187	GO_Biological_Process_2021
18	19	response to indole-3-methanol (GO:0071680)	0.0124388	101.765	446.438	['CDH1']	0.167187	GO_Biological_Process_2021
19	20	regulation of nodal signaling pathway involved in determination of lateral mesoderm left/right asymmetry (GO:1900175)	0.0124388	101.765	446.438	['NODAL']	0.167187	GO_Biological_Process_2021

## Sheet: Cntrl-24hupInECADKO
	rank	path_name	p_val	z_score	combined_score	overlapping_genes	adj_p_val	database
0	1	peptidyl-proline hydroxylation to 4-hydroxy-L-proline (GO:0018401)	8.16017e-07	254.617	3569.43	['EGLN1', 'P4HA1', 'P4HA2']	0.000312534	GO_Biological_Process_2021
1	2	peptidyl-proline hydroxylation (GO:0019511)	2.39168e-06	159.112	2059.46	['EGLN1', 'P4HA1', 'P4HA2']	0.000458007	GO_Biological_Process_2021
2	3	positive regulation of B cell receptor signaling pathway (GO:0050861)	0.000127601	166.208	1490.32	['PRKCH', 'PRKCB']	0.0162904	GO_Biological_Process_2021
3	4	protein import into nucleus (GO:0006606)	0.000908975	17.3801	121.716	['RGPD5', 'NXT2', 'RGPD1']	0.0717409	GO_Biological_Process_2021
4	5	NLS-bearing protein import into nucleus (GO:0006607)	0.00101931	48.8554	336.547	['RGPD5', 'RGPD1']	0.0717409	GO_Biological_Process_2021
5	6	positive regulation of antigen receptor-mediated signaling pathway (GO:0050857)	0.00124779	43.7083	292.25	['PRKCH', 'PRKCB']	0.0717409	GO_Biological_Process_2021
6	7	collagen fibril organization (GO:0030199)	0.00143529	14.7432	96.5147	['P4HA1', 'P4HA2', 'PLOD2']	0.0717409	GO_Biological_Process_2021
7	8	regulation of B cell receptor signaling pathway (GO:0050855)	0.0014985	39.5417	257.151	['PRKCH', 'PRKCB']	0.0717409	GO_Biological_Process_2021
8	9	negative regulation of signal transduction (GO:0009968)	0.00441792	6.50918	35.2933	['IGFBP5', 'PRKCB', 'DDIT4', 'SULF1']	0.146434	GO_Biological_Process_2021
9	10	nucleocytoplasmic transport (GO:0006913)	0.00449642	21.8333	117.998	['SMN1', 'NXT2']	0.146434	GO_Biological_Process_2021
10	11	carboxylic acid transport (GO:0046942)	0.00895516	15.072	71.0723	['SLC1A1', 'SLC16A3']	0.146434	GO_Biological_Process_2021
11	12	regulation of neurotransmitter receptor activity (GO:0099601)	0.00926028	14.8021	69.3037	['GRIN2A', 'NPTX1']	0.146434	GO_Biological_Process_2021
12	13	response to organic cyclic compound (GO:0014070)	0.00988432	14.2902	65.9752	['IGFBP5', 'SLC1A1']	0.146434	GO_Biological_Process_2021
13	14	positive regulation of cell death (GO:0010942)	0.0118651	12.9466	57.4073	['BNIP3', 'DDIT4']	0.146434	GO_Biological_Process_2021
14	15	negative regulation of calcium ion-dependent exocytosis (GO:0045955)	0.0124388	101.765	446.438	['SYT4']	0.146434	GO_Biological_Process_2021
15	16	L-aspartate transmembrane transport (GO:0070778)	0.0124388	101.765	446.438	['SLC1A1']	0.146434	GO_Biological_Process_2021
16	17	gastro-intestinal system smooth muscle contraction (GO:0014831)	0.0124388	101.765	446.438	['SULF1']	0.146434	GO_Biological_Process_2021
17	18	glial cell-derived neurotrophic factor receptor signaling pathway (GO:0035860)	0.0124388	101.765	446.438	['SULF1']	0.146434	GO_Biological_Process_2021
18	19	negative regulation of insulin-like growth factor receptor signaling pathway (GO:0043569)	0.0124388	101.765	446.438	['IGFBP5']	0.146434	GO_Biological_Process_2021
19	20	positive regulation of glial cell proliferation (GO:0060252)	0.0124388	101.765	446.438	['PRKCH']	0.146434	GO_Biological_Process_2021

## Sheet: DE(a)-DE(b)downInECADKO
	rank	path_name	p_val	z_score	combined_score	overlapping_genes	adj_p_val	database
0	1	regulation of cholesterol biosynthetic process (GO:0045540)	0.000813271	55.375	393.962	['SREBF1', 'ABCG1']	0.149446	GO_Biological_Process_2021
1	2	synapse organization (GO:0050808)	0.00385605	10.2891	57.1877	['CDH1', 'PCDHB5', 'DKK1']	0.149446	GO_Biological_Process_2021
2	3	negative regulation of cell-cell adhesion (GO:0022408)	0.0047195	21.2724	113.936	['CDH1', 'ZNF703']	0.149446	GO_Biological_Process_2021
3	4	regulation of cellular metabolic process (GO:0031323)	0.00616259	18.4306	93.7978	['DKK1', 'ABCG1']	0.149446	GO_Biological_Process_2021
4	5	adherens junction organization (GO:0034332)	0.0066829	17.6445	88.3673	['CDH1', 'ZNF703']	0.149446	GO_Biological_Process_2021
5	6	cell-cell adhesion via plasma-membrane adhesion molecules (GO:0098742)	0.00882623	7.56135	35.7654	['CDH1', 'PCDHB5', 'CD177']	0.149446	GO_Biological_Process_2021
6	7	cellular response to indole-3-methanol (GO:0071681)	0.0124388	101.765	446.438	['CDH1']	0.149446	GO_Biological_Process_2021
7	8	de novo centriole assembly (GO:0097742)	0.0124388	101.765	446.438	['CCDC78']	0.149446	GO_Biological_Process_2021
8	9	de novo centriole assembly involved in multi-ciliated epithelial cell differentiation (GO:0098535)	0.0124388	101.765	446.438	['CCDC78']	0.149446	GO_Biological_Process_2021
9	10	response to indole-3-methanol (GO:0071680)	0.0124388	101.765	446.438	['CDH1']	0.149446	GO_Biological_Process_2021
10	11	regulation of neutrophil degranulation (GO:0043313)	0.0124388	101.765	446.438	['CD177']	0.149446	GO_Biological_Process_2021
11	12	embryonic skeletal joint morphogenesis (GO:0060272)	0.0124388	101.765	446.438	['COL2A1']	0.149446	GO_Biological_Process_2021
12	13	synapse assembly (GO:0007416)	0.0129154	12.365	53.7798	['CDH1', 'PCDHB5']	0.149446	GO_Biological_Process_2021
13	14	signal complex assembly (GO:0007172)	0.0149083	81.4082	342.39	['MAPK8IP2']	0.149446	GO_Biological_Process_2021
14	15	negative regulation of cardiac muscle cell differentiation (GO:2000726)	0.0149083	81.4082	342.39	['DKK1']	0.149446	GO_Biological_Process_2021
15	16	positive regulation of cholesterol metabolic process (GO:0090205)	0.0149083	81.4082	342.39	['ABCG1']	0.149446	GO_Biological_Process_2021
16	17	neutrophil extravasation (GO:0072672)	0.0149083	81.4082	342.39	['CD177']	0.149446	GO_Biological_Process_2021
17	18	positive regulation of tau-protein kinase activity (GO:1902949)	0.0149083	81.4082	342.39	['DKK1']	0.149446	GO_Biological_Process_2021
18	19	positive regulation of Wnt signaling pathway, planar cell polarity pathway (GO:2000096)	0.0149083	81.4082	342.39	['DKK1']	0.149446	GO_Biological_Process_2021
19	20	cell junction disassembly (GO:0150146)	0.0149083	81.4082	342.39	['DKK1']	0.149446	GO_Biological_Process_2021

## Sheet: DE(a)-DE(b)upInECADKO
	rank	path_name	p_val	z_score	combined_score	overlapping_genes	adj_p_val	database
0	1	pyruvate metabolic process (GO:0006090)	1.07287e-05	33.9284	388.228	['LDHA', 'PGK1', 'SLC16A3', 'HK2']	0.00440951	GO_Biological_Process_2021
1	2	glycolytic process (GO:0006096)	5.13131e-05	48.9133	483.144	['LDHA', 'PGK1', 'HK2']	0.0105448	GO_Biological_Process_2021
2	3	carbohydrate catabolic process (GO:0016052)	0.000146571	33.4468	295.268	['LDHA', 'PGK1', 'HK2']	0.0200802	GO_Biological_Process_2021
3	4	defense response to symbiont (GO:0140546)	0.000259999	14.3696	118.618	['BST2', 'BNIP3L', 'IFI16', 'APOBEC3B']	0.023263	GO_Biological_Process_2021
4	5	negative regulation of viral genome replication (GO:0045071)	0.000333342	24.9049	199.397	['BST2', 'IFI16', 'APOBEC3B']	0.023263	GO_Biological_Process_2021
5	6	defense response to virus (GO:0051607)	0.000339606	13.361	106.724	['BST2', 'BNIP3L', 'IFI16', 'APOBEC3B']	0.023263	GO_Biological_Process_2021
6	7	cellular response to decreased oxygen levels (GO:0036294)	0.000685822	19.2302	140.09	['BNIP3L', 'FAM162A', 'PGK1']	0.0402675	GO_Biological_Process_2021
7	8	collagen fibril organization (GO:0030199)	0.00143529	14.7432	96.5147	['P4HA1', 'LOX', 'PLOD2']	0.0661793	GO_Biological_Process_2021
8	9	glucose catabolic process to pyruvate (GO:0061718)	0.00163212	37.7424	242.226	['PGK1', 'HK2']	0.0661793	GO_Biological_Process_2021
9	10	canonical glycolysis (GO:0061621)	0.00163212	37.7424	242.226	['PGK1', 'HK2']	0.0661793	GO_Biological_Process_2021
10	11	glycolytic process through glucose-6-phosphate (GO:0061620)	0.00177122	36.0996	228.73	['PGK1', 'HK2']	0.0661793	GO_Biological_Process_2021
11	12	response to interferon-beta (GO:0035456)	0.00222109	31.9295	195.081	['BST2', 'IFI16']	0.0760722	GO_Biological_Process_2021
12	13	cellular response to hypoxia (GO:0071456)	0.00429985	9.88464	53.8632	['BNIP3L', 'FAM162A', 'PGK1']	0.132002	GO_Biological_Process_2021
13	14	nucleocytoplasmic transport (GO:0006913)	0.00449642	21.8333	117.998	['SMN1', 'NXT2']	0.132002	GO_Biological_Process_2021
14	15	zymogen activation (GO:0031638)	0.00566179	19.2897	99.8053	['IFI16', 'PGK1']	0.143083	GO_Biological_Process_2021
15	16	regulation of viral genome replication (GO:0045069)	0.0122108	12.7468	56.1552	['BST2', 'IFI16']	0.143083	GO_Biological_Process_2021
16	17	negative regulation of calcium ion transport into cytosol (GO:0010523)	0.0124388	101.765	446.438	['NOS1']	0.143083	GO_Biological_Process_2021
17	18	fructose 2,6-bisphosphate metabolic process (GO:0006003)	0.0124388	101.765	446.438	['PFKFB4']	0.143083	GO_Biological_Process_2021
18	19	gastro-intestinal system smooth muscle contraction (GO:0014831)	0.0124388	101.765	446.438	['SULF1']	0.143083	GO_Biological_Process_2021
19	20	glial cell-derived neurotrophic factor receptor signaling pathway (GO:0035860)	0.0124388	101.765	446.438	['SULF1']	0.143083	GO_Biological_Process_2021

## Sheet: APS-PMdownInECADKO
	rank	path_name	p_val	z_score	combined_score	overlapping_genes	adj_p_val	database
0	1	positive regulation of epithelial cell proliferation (GO:0050679)	1.37647e-05	18.6742	209.028	['NRP1', 'ECM1', 'EGR3', 'PROX1', 'FGF1']	0.00710023	GO_Biological_Process_2021
1	2	regulation of canonical Wnt signaling pathway (GO:0060828)	3.8499e-05	10.8776	110.57	['DKK4', 'NOTUM', 'DKK1', 'LGR5', 'NKD1', 'RBMS3']	0.00710023	GO_Biological_Process_2021
2	3	positive regulation of endothelial cell proliferation (GO:0001938)	4.08842e-05	23.6772	239.252	['NRP1', 'ECM1', 'EGR3', 'PROX1']	0.00710023	GO_Biological_Process_2021
3	4	negative regulation of canonical Wnt signaling pathway (GO:0090090)	5.64507e-05	13.7431	134.437	['DKK4', 'NOTUM', 'DKK1', 'NKD1', 'RBMS3']	0.00729983	GO_Biological_Process_2021
4	5	regulation of endothelial cell proliferation (GO:0001936)	8.21218e-05	19.6265	184.632	['NRP1', 'ECM1', 'EGR3', 'PROX1']	0.00729983	GO_Biological_Process_2021
5	6	positive regulation of Wnt signaling pathway, planar cell polarity pathway (GO:2000096)	9.12893e-05	207.771	1932.58	['DKK1', 'NKD1']	0.00729983	GO_Biological_Process_2021
6	7	regulation of ossification (GO:0030278)	9.90396e-05	38.5242	355.193	['ECM1', 'NOTUM', 'DKK1']	0.00729983	GO_Biological_Process_2021
7	8	negative regulation of Wnt signaling pathway (GO:0030178)	0.000112698	11.8065	107.33	['DKK4', 'NOTUM', 'DKK1', 'NKD1', 'RBMS3']	0.00729983	GO_Biological_Process_2021
8	9	endothelial cell migration (GO:0043542)	0.000126101	35.3085	317.015	['NRP1', 'EGR3', 'CYP1B1']	0.00729983	GO_Biological_Process_2021
9	10	regulation of Wnt signaling pathway (GO:0030111)	0.000169989	16.126	139.97	['DKK4', 'NOTUM', 'DKK1', 'NKD1']	0.00885642	GO_Biological_Process_2021
10	11	regulation of Wnt signaling pathway, planar cell polarity pathway (GO:2000095)	0.000218047	118.708	1000.81	['DKK1', 'NKD1']	0.00946686	GO_Biological_Process_2021
11	12	endothelial cell chemotaxis (GO:0035767)	0.000218047	118.708	1000.81	['NRP1', 'EGR3']	0.00946686	GO_Biological_Process_2021
12	13	positive regulation of non-canonical Wnt signaling pathway (GO:2000052)	0.000332064	92.3194	739.496	['DKK1', 'NKD1']	0.0133081	GO_Biological_Process_2021
13	14	blood vessel morphogenesis (GO:0048514)	0.000371223	23.9627	189.274	['NRP1', 'CYP1B1', 'PROX1']	0.0138148	GO_Biological_Process_2021
14	15	anterior/posterior pattern specification (GO:0009952)	0.000525308	21.1596	159.787	['HOXB9', 'HOXC5', 'HOXC4']	0.0172514	GO_Biological_Process_2021
15	16	negative regulation of signal transduction (GO:0009968)	0.000529794	8.34945	62.9801	['DKK4', 'NOTUM', 'DKK1', 'NKD1', 'TNS2']	0.0172514	GO_Biological_Process_2021
16	17	cell chemotaxis (GO:0060326)	0.000685822	19.2302	140.09	['NRP1', 'HOXB9', 'EGR3']	0.0210184	GO_Biological_Process_2021
17	18	cell-cell adhesion via plasma-membrane adhesion molecules (GO:0098742)	0.000855592	10.3635	73.2051	['CLDN11', 'CDH1', 'PCDHB5', 'CD177']	0.0247646	GO_Biological_Process_2021
18	19	cell migration involved in sprouting angiogenesis (GO:0002042)	0.000913471	51.9115	363.29	['NRP1', 'EGR3']	0.0250483	GO_Biological_Process_2021
19	20	positive regulation of endothelial cell migration (GO:0010595)	0.00130025	15.2784	101.528	['NRP1', 'PROX1', 'FGF1']	0.0338716	GO_Biological_Process_2021

## Sheet: APS-PMupInECADKO
	rank	path_name	p_val	z_score	combined_score	overlapping_genes	adj_p_val	database
0	1	positive regulation of angiogenesis (GO:0045766)	0.000201377	15.4022	131.078	['FOXC2', 'APELA', 'ADAM12', 'KDR']	0.0598951	GO_Biological_Process_2021
1	2	positive regulation of mitochondrion organization (GO:0010822)	0.000411771	23.089	179.98	['FAM162A', 'BNIP3', 'KDR']	0.0598951	GO_Biological_Process_2021
2	3	embryonic hemopoiesis (GO:0035162)	0.000469425	75.5265	578.835	['KIT', 'KDR']	0.0598951	GO_Biological_Process_2021
3	4	regulation of cell migration (GO:0030334)	0.00051696	6.63094	50.1799	['BST2', 'SEMA6D', 'KIT', 'KDR', 'STC1', 'FGF4']	0.0598951	GO_Biological_Process_2021
4	5	embryonic organ development (GO:0048568)	0.000602147	20.1489	149.405	['APELA', 'KIT', 'KDR']	0.0598951	GO_Biological_Process_2021
5	6	cellular response to decreased oxygen levels (GO:0036294)	0.000685822	19.2302	140.09	['FAM162A', 'BNIP3', 'AK4']	0.0598951	GO_Biological_Process_2021
6	7	positive regulation of cell migration involved in sprouting angiogenesis (GO:0090050)	0.000913471	51.9115	363.29	['FOXC2', 'KDR']	0.0667647	GO_Biological_Process_2021
7	8	positive regulation of mitochondrial fission (GO:0090141)	0.00101931	48.8554	336.547	['BNIP3', 'KDR']	0.0667647	GO_Biological_Process_2021
8	9	neuron apoptotic process (GO:0051402)	0.00124779	43.7083	292.25	['FAM162A', 'BNIP3']	0.0713938	GO_Biological_Process_2021
9	10	regulation of endothelial cell migration (GO:0010594)	0.00143529	14.7432	96.5147	['FOXC2', 'KDR', 'STC1']	0.0713938	GO_Biological_Process_2021
10	11	axon guidance (GO:0007411)	0.00164729	8.63054	55.3099	['DOK6', 'SEMA6D', 'ANOS1', 'SLIT3']	0.0713938	GO_Biological_Process_2021
11	12	positive regulation of release of cytochrome c from mitochondria (GO:0090200)	0.00177122	36.0996	228.73	['FAM162A', 'BNIP3']	0.0713938	GO_Biological_Process_2021
12	13	regulation of mitochondrial fission (GO:0090140)	0.00177122	36.0996	228.73	['BNIP3', 'KDR']	0.0713938	GO_Biological_Process_2021
13	14	positive regulation of vasculature development (GO:1904018)	0.00212121	12.7988	78.7867	['APELA', 'ADAM12', 'KDR']	0.079394	GO_Biological_Process_2021
14	15	regulation of cell migration involved in sprouting angiogenesis (GO:0090049)	0.00289592	27.6667	161.697	['FOXC2', 'KDR']	0.0848838	GO_Biological_Process_2021
15	16	hematopoietic progenitor cell differentiation (GO:0002244)	0.00289592	27.6667	161.697	['KIT', 'KDR']	0.0848838	GO_Biological_Process_2021
16	17	axonogenesis (GO:0007409)	0.00302196	7.26382	42.1436	['DOK6', 'SEMA6D', 'ANOS1', 'SLIT3']	0.0848838	GO_Biological_Process_2021
17	18	vasculogenesis (GO:0001570)	0.00307785	26.7728	154.841	['APELA', 'KDR']	0.0848838	GO_Biological_Process_2021
18	19	negative chemotaxis (GO:0050919)	0.00307785	26.7728	154.841	['SEMA6D', 'SLIT3']	0.0848838	GO_Biological_Process_2021
19	20	transmembrane receptor protein tyrosine kinase signaling pathway (GO:0007169)	0.00329553	5.44444	31.116	['FOXC2', 'KIT', 'KDR', 'ANOS1', 'FGF4']	0.0862698	GO_Biological_Process_2021

## Sheet: MPS-LMdownInECADKO
	rank	path_name	p_val	z_score	combined_score	overlapping_genes	adj_p_val	database
0	1	peptidyl-tyrosine modification (GO:0018212)	0.000371223	23.9627	189.274	['PKDCC', 'RELN', 'DDR2']	0.0582844	GO_Biological_Process_2021
1	2	urogenital system development (GO:0001655)	0.000397841	83.0833	650.498	['ANXA1', 'AMH']	0.0582844	GO_Biological_Process_2021
2	3	peptidyl-tyrosine phosphorylation (GO:0018108)	0.000685822	19.2302	140.09	['PKDCC', 'RELN', 'DDR2']	0.0582844	GO_Biological_Process_2021
3	4	heart development (GO:0007507)	0.000748251	10.7554	77.4152	['COL3A1', 'SYNPO2L', 'MICAL2', 'ZFPM2']	0.0582844	GO_Biological_Process_2021
4	5	gliogenesis (GO:0042063)	0.000813271	55.375	393.962	['ANXA1', 'RELN']	0.0582844	GO_Biological_Process_2021
5	6	positive regulation of regulated secretory pathway (GO:1903307)	0.000813271	55.375	393.962	['SLC4A8', 'SYT10']	0.0582844	GO_Biological_Process_2021
6	7	insulin secretion (GO:0030073)	0.00113076	46.1389	313.046	['ANXA1', 'PTPRN']	0.0609037	GO_Biological_Process_2021
7	8	cell-cell junction organization (GO:0045216)	0.00113309	16.0552	108.899	['CDH1', 'CTNND2', 'PVR']	0.0609037	GO_Biological_Process_2021
8	9	peptide hormone secretion (GO:0030072)	0.00206573	33.2083	205.303	['ANXA1', 'PTPRN']	0.0899446	GO_Biological_Process_2021
9	10	cell junction assembly (GO:0034329)	0.00212121	12.7988	78.7867	['CDH1', 'CTNND2', 'PCDHB5']	0.0899446	GO_Biological_Process_2021
10	11	regulation of long-term synaptic potentiation (GO:1900271)	0.00254788	29.6458	177.06	['CALB2', 'RELN']	0.0899446	GO_Biological_Process_2021
11	12	positive regulation of Rho protein signal transduction (GO:0035025)	0.00271926	28.6221	169.082	['COL3A1', 'SYNPO2L']	0.0899446	GO_Biological_Process_2021
12	13	peptide cross-linking (GO:0018149)	0.00271926	28.6221	169.082	['COL3A1', 'ANXA1']	0.0899446	GO_Biological_Process_2021
13	14	regulation of trans-synaptic signaling (GO:0099177)	0.00345738	25.1477	142.518	['SLC4A8', 'RELN']	0.0983431	GO_Biological_Process_2021
14	15	synapse organization (GO:0050808)	0.00385605	10.2891	57.1877	['CDH1', 'CTNND2', 'PCDHB5']	0.0983431	GO_Biological_Process_2021
15	16	circulatory system development (GO:0072359)	0.00385605	10.2891	57.1877	['COL3A1', 'MICAL2', 'ZFPM2']	0.0983431	GO_Biological_Process_2021
16	17	organelle organization (GO:0006996)	0.00388798	5.23025	29.0272	['CHCHD2', 'CLUH', 'MICAL2', 'PPRC1', 'SYNE3']	0.0983431	GO_Biological_Process_2021
17	18	adherens junction organization (GO:0034332)	0.0066829	17.6445	88.3673	['CDH1', 'PVR']	0.128364	GO_Biological_Process_2021
18	19	cell-cell adhesion via plasma-membrane adhesion molecules (GO:0098742)	0.00882623	7.56135	35.7654	['CDH1', 'PCDHB5', 'PVR']	0.128364	GO_Biological_Process_2021
19	20	regulation of bone mineralization (GO:0030500)	0.00895516	15.072	71.0723	['PKDCC', 'DDR2']	0.128364	GO_Biological_Process_2021

## Sheet: MPS-LMupInECADKO
	rank	path_name	p_val	z_score	combined_score	overlapping_genes	adj_p_val	database
0	1	regulation of release of sequestered calcium ion into cytosol by sarcoplasmic reticulum (GO:0010880)	2.51341e-05	63.6064	673.673	['HRC', 'DMD', 'TRDN']	0.00648914	GO_Biological_Process_2021
1	2	regulation of ryanodine-sensitive calcium-release channel activity (GO:0060314)	3.2527e-05	57.8182	597.461	['HRC', 'DMD', 'TRDN']	0.00648914	GO_Biological_Process_2021
2	3	glycolytic process (GO:0006096)	5.13131e-05	48.9133	483.144	['ALDOC', 'ENO2', 'PGM1']	0.00682464	GO_Biological_Process_2021
3	4	regulation of release of cytochrome c from mitochondria (GO:0090199)	0.000146571	33.4468	295.268	['FAM162A', 'BNIP3', 'HGF']	0.00974698	GO_Biological_Process_2021
4	5	gluconeogenesis (GO:0006094)	0.000146571	33.4468	295.268	['ALDOC', 'ENO2', 'PGM1']	0.00974698	GO_Biological_Process_2021
5	6	carbohydrate catabolic process (GO:0016052)	0.000146571	33.4468	295.268	['ALDOC', 'ENO2', 'PGM1']	0.00974698	GO_Biological_Process_2021
6	7	hexose biosynthetic process (GO:0019319)	0.000181142	30.9948	267.058	['ALDOC', 'ENO2', 'PGM1']	0.0103251	GO_Biological_Process_2021
7	8	regulation of release of sequestered calcium ion into cytosol (GO:0051279)	0.000298048	25.924	210.458	['HRC', 'DMD', 'TRDN']	0.0142834	GO_Biological_Process_2021
8	9	pyruvate metabolic process (GO:0006090)	0.000351954	24.4247	194.226	['ALDOC', 'ENO2', 'PGM1']	0.0142834	GO_Biological_Process_2021
9	10	regulation of cell communication by electrical coupling involved in cardiac conduction (GO:1901844)	0.000397841	83.0833	650.498	['HRC', 'TRDN']	0.0142834	GO_Biological_Process_2021
10	11	glucan biosynthetic process (GO:0009250)	0.000469425	75.5265	578.835	['PPP1R3C', 'PGM1']	0.0142834	GO_Biological_Process_2021
11	12	glycogen biosynthetic process (GO:0005978)	0.000469425	75.5265	578.835	['PPP1R3C', 'PGM1']	0.0142834	GO_Biological_Process_2021
12	13	regulation of cell communication by electrical coupling (GO:0010649)	0.000469425	75.5265	578.835	['HRC', 'TRDN']	0.0142834	GO_Biological_Process_2021
13	14	glucose metabolic process (GO:0006006)	0.000501173	21.5193	163.516	['ALDOC', 'ENO2', 'PGM1']	0.0142834	GO_Biological_Process_2021
14	15	cellular response to decreased oxygen levels (GO:0036294)	0.000685822	19.2302	140.09	['FAM162A', 'BNIP3', 'AK4']	0.0182429	GO_Biological_Process_2021
15	16	regulation of cardiac muscle contraction by regulation of the release of sequestered calcium ion (GO:0010881)	0.000813271	55.375	393.962	['HRC', 'DMD']	0.020281	GO_Biological_Process_2021
16	17	regulation of cardiac muscle contraction by calcium ion signaling (GO:0010882)	0.00124779	43.7083	292.25	['HRC', 'DMD']	0.0262037	GO_Biological_Process_2021
17	18	negative regulation of peptidyl-serine phosphorylation (GO:0033137)	0.00124779	43.7083	292.25	['DDIT4', 'DMD']	0.0262037	GO_Biological_Process_2021
18	19	neuron apoptotic process (GO:0051402)	0.00124779	43.7083	292.25	['FAM162A', 'BNIP3']	0.0262037	GO_Biological_Process_2021
19	20	regulation of cation channel activity (GO:2001257)	0.00143529	14.7432	96.5147	['HRC', 'DMD', 'FGF11']	0.0271341	GO_Biological_Process_2021
